# Supplementary material for: The Impact of the COVID-19 Pandemic on the Perception of Health and Treatment-Related Issues among Patients with Phenylketonuria in Poland—The Results of a National Online Survey
Source: Int J Environ Res Public Health. 2021 Jun 13;18(12):6399. doi: 10.3390/ijerph18126399 (PMC8296241; doi:10.3390/ijerph18126399)
Supplement: Supplementary file 1 [file ijerph-18-06399-s001.zip]

Archive with 1 entries (1 files):
- ijerph-1182710-supplementary.pdf
